# Supplementary material for: A Genome-Wide Analysis of the Jasmonic Acid Biosynthesis Gene Families in Peanut Reveals Their Crucial Roles in Growth and Abiotic Stresses
Source: Int J Mol Sci. 2024 Jun 27;25(13):7054. doi: 10.3390/ijms25137054 (PMC11241683; doi:10.3390/ijms25137054)
Supplement: Supplementary file 1 [file ijms-25-07054-s001.zip]

Archive with 1 entries (1 files):
- ijms-3030301-supplementary.xlsx
