# Supplementary material for: A Genome-Wide Analysis of the Jasmonic Acid Biosynthesis Gene Families in Peanut Reveals Their Crucial Roles in Growth and Abiotic Stresses
Source: Int J Mol Sci. 2024 Jun 27;25(13):7054. doi: 10.3390/ijms25137054 (PMC11241683; doi:10.3390/ijms25137054)
Supplement: Supplementary file 1 [file ijms-25-07054-s001.zip › ijms-3030301-supplementary.xlsx]

## Sheet: Table S1
Table S1: Basic information on LOX family members in A. duranensis, A. ipaensis and A. hypogaea.
Gene name	Gene locus	Chr.No.	Protein		pI	Instability index	Aliphatic index	GRAVY	Subcellular location	Group
			Length/aa	Mol.wt./Kda
AdLOX1	Aradu.XZG8N	A02	837	94.86	5.99	36.39	84.21	-0.438	Cytoplasm	type Ⅰ 13-LOX
AdLOX2	Aradu.Q5K4W	A03	867	96.8701	6.01	37.68	89.16	-0.299	Cytoplasm	type Ⅰ 13-LOX
AdLOX3	Aradu.W07KG	A03	855	96.2679	5.23	37.18	90.5	-0.242	Cytoplasm	type Ⅰ 13-LOX
AdLOX4	Aradu.C88Z1	A03	854	96.1771	5.23	37.68	91.09	-0.247	Cytoplasm	type Ⅰ 13-LOX
AdLOX5	Aradu.G99LQ	A06	509	58.3548	5	45.13	81.79	-0.529	Cytoplasm	type Ⅰ 13-LOX
AdLOX6	Aradu.289WG	A06	840	94.8978	5.36	43.68	89.24	-0.302	Cytoplasm	type Ⅰ 13-LOX
AdLOX7	Aradu.AC956	A08	865	97.679	5.84	40.37	87.48	-0.353	Cytoplasm	type Ⅰ 13-LOX
AdLOX8	Aradu.KXZ9V	A08	867	96.8056	5.48	38.26	88.06	-0.274	Cytoplasm	type Ⅰ 13-LOX
AdLOX9	Aradu.WX5KP	A08	840	94.8978	5.36	43.68	89.24	-0.302	Cytoplasm	9-LOX
AdLOX10	Aradu.SK1BS	A09	855	96.2679	5.23	37.18	90.5	-0.242	Cytoplasm	9-LOX
AdLOX11	Aradu.AE16G	A09	862	98.4709	5.38	43	89.47	-0.427	Cytoplasm	9-LOX
AdLOX12	Aradu.GJ1CE	A09	803	92.3048	8.97	41.91	83.95	-0.458	Cytoplasm	9-LOX
AdLOX13	Aradu.951UC	A09	623	70.6332	8.88	42.08	84.91	-0.504	Cytoplasm	type Ⅱ 13-LOX
AdLOX14	Aradu.FM0YX	A09	1457	165.991	6.32	43.75	83.91	-0.421	Cytoplasm	type Ⅱ 13-LOX
AdLOX15	Aradu.TJL9X	A09	942	106.328	8.56	51.72	82.72	-0.432	Cytoplasm	type Ⅱ 13-LOX
AdLOX16	Aradu.C3RV0	A09	914	104.146	6.44	48.91	82.45	-0.392	Cytoplasm	type Ⅱ 13-LOX
AdLOX17	Aradu.KZX2M	A09	914	104.031	6.25	48.22	81.49	-0.418	Cytoplasm	type Ⅱ 13-LOX
AdLOX18	Aradu.AS232	A10	896	101.719	6.33	44.99	86.52	-0.389	Cytoplasm	type Ⅱ 13-LOX
AiLOX1	Araip.849ER	B02	855	96.84	5.97	37.17	84.61	-0.421	Cytoplasm	type Ⅰ 13-LOX
AiLOX2	Araip.MN7KE	B03	867	96.85	5.92	36.03	88.71	-0.302	Cytoplasm	type Ⅰ 13-LOX
AiLOX3	Araip.NWR3L	B03	882	99.3895	5.19	37.58	91.38	-0.243	Cytoplasm	type Ⅰ 13-LOX
AiLOX4	Araip.X1W86	B03	854	96.2193	5.2	37.58	93.48	-0.23	Cytoplasm	type Ⅰ 13-LOX
AiLOX5	Araip.W6TLM	B06	863	97.5187	5.37	41.91	89.57	-0.312	Cytoplasm	type Ⅰ 13-LOX
AiLOX6	Araip.2KP3T	B06	869	98.0634	5.98	39.29	87.19	-0.349	Cytoplasm	type Ⅰ 13-LOX
AiLOX7	Araip.HGI2J	B06	867	96.7706	5.48	38.45	88.18	-0.274	Cytoplasm	type Ⅰ 13-LOX
AiLOX8	Araip.DH1Z0	B08	820	93.6633	6.33	44.97	82.27	-0.5	Cytoplasm	9-LOX
AiLOX9	Araip.E99Y9	B08	862	98.4729	5.41	43.72	89.01	-0.426	Cytoplasm	9-LOX
AiLOX10	Araip.5F6MD	B09	813	93.4961	8.91	41.58	83.52	-0.468	Cytoplasm	9-LOX
AiLOX11	Araip.T64GQ	B09	969	110.649	6	45.19	88.12	-0.416	Cytoplasm	type Ⅱ 13-LOX
AiLOX12	Araip.7V9BH	B09	598	67.8071	7.02	44.09	84.25	-0.426	Cytoplasm	type Ⅱ 13-LOX
AiLOX13	Araip.Q8LFT	B09	940	106.238	8.18	50.14	83.2	-0.427	Cytoplasm	type Ⅱ 13-LOX
AiLOX14	Araip.GV48H	B09	914	103.919	6.79	47.26	83.94	-0.362	Cytoplasm	type Ⅱ 13-LOX
AiLOX15	Araip.K56RN	B09	863	97.9878	6.54	46.41	80.3	-0.408	Cytoplasm	type Ⅱ 13-LOX
AiLOX16	Araip.VN0A4	B09	895	101.747	6.94	42.36	86.94	-0.372	Cytoplasm	type Ⅱ 13-LOX
AiLOX17	Araip.D6PZJ	B09	578	65.1475	9.15	37.33	81.26	-0.427	Cytoplasm	type Ⅱ 13-LOX
AiLOX18	Araip.Q7EYZ	B10	930	104.855	6.89	50.79	84.11	-0.391	Cytoplasm	type Ⅱ 13-LOX
AhLOX1	Arahy.V7BKRZ	02	597	67.3817	6.12	33.31	87.5	-0.356	Cytoplasm	type Ⅰ 13-LOX
AhLOX2	Arahy.Y6Q89P	03	863	97.773	6.02	37.02	84.28	-0.425	Cytoplasm	type Ⅰ 13-LOX
AhLOX3	Arahy.S68QGU	03	831	92.8958	6.11	36.63	90.22	-0.273	Cytoplasm	type Ⅰ 13-LOX
AhLOX4	Arahy.R0TYU9	03	867	96.85	5.92	36.03	88.71	-0.302	Cytoplasm	type Ⅰ 13-LOX
AhLOX5	Arahy.6TJ5BP	06	763	85.9772	4.98	36.32	93.88	-0.201	Cytoplasm	type Ⅰ 13-LOX
AhLOX6	Arahy.KS8M6W	06	831	93.7462	5.07	38.2	92.18	-0.22	Cytoplasm	type Ⅰ 13-LOX
AhLOX7	Arahy.UXKX2B	06	728	81.8717	5	37.99	88.65	-0.277	Cytoplasm	type Ⅰ 13-LOX
AhLOX8	Arahy.FRJ2WS	08	838	94.4563	5.16	37.55	93.05	-0.241	Cytoplasm	type Ⅰ 13-LOX
AhLOX9	Arahy.P39JQW	08	657	75.1649	5.02	45.38	80.85	-0.467	Cytoplasm	type Ⅰ 13-LOX
AhLOX10	Arahy.RA2WWK	08	863	97.5187	5.37	41.91	89.57	-0.312	Cytoplasm	type Ⅰ 13-LOX
AhLOX11	Arahy.7U017G	09	863	97.5838	5.44	42.2	88.89	-0.313	Cytoplasm	type Ⅰ 13-LOX
AhLOX12	Arahy.XSVY15	09	815	91.8441	5.7	38.2	87.23	-0.337	Cytoplasm	type Ⅰ 13-LOX
AhLOX13	Arahy.SACX69	09	857	95.6323	5.24	37.83	88.97	-0.249	Cytoplasm	type Ⅰ 13-LOX
AhLOX14	Arahy.VPDB1U	09	867	96.7706	5.48	38.45	88.18	-0.274	Cytoplasm	type Ⅰ 13-LOX
AhLOX15	Arahy.V9UCIZ	09	888	101.195	6.26	43.01	85.63	-0.409	Cytoplasm	9-LOX
AhLOX16	Arahy.TRRP7J	09	847	96.7039	6.26	44.63	85.17	-0.445	Cytoplasm	9-LOX
AhLOX17	Arahy.GC5CXU	09	860	97.9734	5.82	36.23	86.62	-0.419	Cytoplasm	9-LOX
AhLOX18	Arahy.V7KTJ4	09	811	92.42	5.77	38.49	86.78	-0.44	Cytoplasm	9-LOX
AhLOX19	Arahy.CU7JXX	10	835	95.4384	5.26	42.01	89.33	-0.432	Cytoplasm	9-LOX
AhLOX20	Arahy.I5VDER	12	862	98.4729	5.41	43.72	89.01	-0.426	Cytoplasm	9-LOX
AhLOX21	Arahy.G021HG	13	857	98.9235	9.01	43.21	85.25	-0.443	Cytoplasm	9-LOX
AhLOX22	Arahy.ZS7YSR	16	867	100.115	8.95	42.88	84.83	-0.452	Cytoplasm	9-LOX
AhLOX23	Arahy.S6TVHJ	16	854	96.9626	6.08	44.93	84.58	-0.486	Cytoplasm	type Ⅱ 13-LOX
AhLOX24	Arahy.ZE2CQ7	16	885	100.544	6.04	45.58	85.25	-0.484	Cytoplasm	type Ⅱ 13-LOX
AhLOX25	Arahy.0B3TGP	18	1491	170.64	6.41	40.81	87.43	-0.408	Cytoplasm	type Ⅱ 13-LOX
AhLOX26	Arahy.9LG0C7	18	927	104.881	7.69	49.86	83.53	-0.434	Cytoplasm	type Ⅱ 13-LOX
AhLOX27	Arahy.GU7FRK	19	929	105.002	7.96	51.69	83.24	-0.434	Cytoplasm	type Ⅱ 13-LOX
AhLOX28	Arahy.VZ3VQN	19	688	78.2894	6.79	50.71	80.04	-0.433	Cytoplasm	type Ⅱ 13-LOX
AhLOX29	Arahy.2MG2G6	19	917	104.274	6.79	47.35	83.98	-0.364	Cytoplasm	type Ⅱ 13-LOX
AhLOX30	Arahy.PG0L05	19	1068	121.632	5.78	50.26	78.96	-0.502	Cytoplasm	type Ⅱ 13-LOX
AhLOX31	Arahy.0UNU52	19	1078	122.621	5.92	50.28	80.38	-0.487	Cytoplasm	type Ⅱ 13-LOX
AhLOX32	Arahy.NDAY03	19	896	101.791	6.28	45.57	86.52	-0.393	Cytoplasm	type Ⅱ 13-LOX
AhLOX33	Arahy.J2XU5N	19	925	104.593	6.85	41.71	84.34	-0.402	Cytoplasm	type Ⅱ 13-LOX
AhLOX34	Arahy.0TX3JS	19	878	99.271	7.13	41.09	82.07	-0.436	Cytoplasm	type Ⅱ 13-LOX
AhLOX35	Arahy.B9PVT7	19	897	101.199	7.94	52.05	83.19	-0.368	Cytoplasm	type Ⅱ 13-LOX
AhLOX36	Arahy.7CJ2RM	20	930	104.827	6.89	50.87	83.9	-0.393	Cytoplasm	type Ⅱ 13-LOX

## Sheet: Table S2
Table S2: Basic information on AOS family members in A. duranensis, A. ipaensis and A. hypogaea.
Gene name	Gene locus	Chr.No.	Protein		pI	Instability index	Aliphatic index	GRAVY	Subcellular location	Group
			Length/aa	Mol.wt./Kda
AdAOS1	Aradu.8I12T	A03	484	54.091	6.29	33.39	87.25	-0.133	Endoplasmic reticulum	clade Ⅲ
AdAOS2	Aradu.72HG2	A06	455	51.5565	8.66	41.57	82.48	-0.208	Chloroplast	clade Ⅱ
AdAOS3	Aradu.1BH3V	A08	509	57.4928	6.7	48.3	80.06	-0.25	Chloroplast	clade Ⅱ
AdAOS4	Aradu.VI1R5	A08	590	65.9803	6.05	42.65	86.24	-0.147	Endoplasmic reticulum	clade Ⅰ
AdAOS5	Aradu.E8QSY	A10	484	54.5898	8.67	39.83	84.03	-0.15	Endoplasmic reticulum	clade Ⅲ
AiAOS1	Araip.EZ4HJ	B03	482	53.8437	6.25	35.93	88.61	-0.12	Endoplasmic reticulum	clade Ⅲ
AiAOS2	Araip.E0IYQ	B06	533	59.9899	8.79	45.28	81.37	-0.232	Chloroplast	clade Ⅱ
AiAOS3	Araip.Q0F1R	B08	480	53.3971	6.47	46.26	88.15	-0.096	Endoplasmic reticulum	clade Ⅰ
AiAOS4	Araip.V1CYC	B10	460	51.8697	8.91	41.44	85.02	-0.113	Endoplasmic reticulum	clade Ⅲ
AhAOS1	Arahy.QQ1SRH	03	483	54.03	6.29	34.75	88.63	-0.116	Endoplasmic reticulum	clade Ⅲ
AhAOS2	Arahy.B9A644	06	545	61.3394	8.9	44.97	80.66	-0.244	Chloroplast	clade Ⅱ
AhAOS3	Arahy.VN8AVF	08	509	57.4748	7.61	49.44	79.29	-0.279	Chloroplast	clade Ⅱ
AhAOS4	Arahy.RPFA7S	08	336	37.2746	5.79	43.93	94.64	-0.042	Endoplasmic reticulum	clade Ⅰ
AhAOS5	Arahy.F73TU2	10	462	52.1421	8.89	43.64	85.09	-0.126	Endoplasmic reticulum	clade Ⅲ
AhAOS6	Arahy.H8DQQQ	13	463	51.7562	6.08	36.93	87.41	-0.159	Endoplasmic reticulum	clade Ⅲ
AhAOS7	Arahy.I2ECPT	16	545	61.3394	8.9	44.97	80.66	-0.244	Chloroplast	clade Ⅱ
AhAOS8	Arahy.U5WKYJ	18	480	53.3971	6.47	46.26	88.15	-0.096	Endoplasmic reticulum	clade Ⅰ
AhAOS9	Arahy.DB4GMR	20	460	51.8697	8.91	41.44	85.02	-0.113	Endoplasmic reticulum	clade Ⅲ

## Sheet: Table S3
Table S3: Basic information on AOC family members in A. duranensis, A. ipaensis and A. hypogaea.
Gene name	Gene locus	Chr.No.	Protein		pI	Instability index	Aliphatic index	GRAVY	Subcellular location	Group
			Length/aa	Mol.wt./Kda
AdAOC1	Aradu.17NIQ	A02	238	26.811	9.52	44.68	98.74	-0.134	Chloroplast	clade Ⅰ
AdAOC2	Aradu.65WG6	A04	303	33.6405	8.97	39.49	89.17	-0.08	Chloroplast	clade Ⅰ
AdAOC3	Aradu.H2RVW	A05	201	22.1823	8.53	40.22	91.69	-0.139	Chloroplast	clade Ⅳ
AdAOC4	Aradu.T8ILN	A10	243	26.7802	9.12	55	77.41	-0.298	Chloroplast	clade Ⅲ
AiAOC1	Araip.V48DY	B04	303	33.5354	8.86	41.81	91.75	-0.05	Chloroplast	clade Ⅰ
AiAOC2	Araip.673NH	B05	210	23.1435	9.04	40.36	93.33	-0.052	Chloroplast	clade Ⅳ
AiAOC3	Araip.X503R	B09	187	21.1474	9.42	27.78	93.26	-0.193	Chloroplast	clade Ⅰ
AiAOC4	Araip.Q7E6I	B10	232	25.6539	9.03	55.52	74.78	-0.289	Chloroplast	clade Ⅲ
AhAOC1	Arahy.YUG4Q7	02	238	26.811	9.52	44.68	98.74	-0.134	Chloroplast	clade Ⅰ
AhAOC2	Arahy.FBA9Q8	04	303	33.5354	8.86	41.81	91.75	-0.05	Chloroplast	clade Ⅰ
AhAOC3	Arahy.FSAK9D	05	178	19.7766	6.9	45.05	93.09	-0.11	Chloroplast	clade Ⅳ
AhAOC4	Arahy.H5H05M	10	249	27.3389	9.06	52.93	79.08	-0.242	Chloroplast	clade Ⅲ
AhAOC5	Arahy.V2FEV8	14	303	33.5354	8.86	41.81	91.75	-0.05	Chloroplast	clade Ⅰ
AhAOC6	Arahy.7243UF	15	258	28.5727	9.65	43.28	80.12	-0.284	Chloroplast	clade Ⅳ
AhAOC7	Arahy.25V5XE	16	205	23.214	9.63	45.82	96.54	-0.12	Chloroplast	clade Ⅰ
AhAOC8	Arahy.9D0TAX	19	284	32.2262	9.83	45.03	88.2	-0.363	Chloroplast	clade Ⅰ
AhAOC9	Arahy.F4N1WH	20	249	27.4091	9.06	52.81	78.67	-0.232	Chloroplast	clade Ⅲ

## Sheet: Table S4
Table S4: Basic information on OPR family members in A. duranensis, A. ipaensis and A. hypogaea.
Gene name	Gene locus	Chr.No.	Protein		pI	Instability index	Aliphatic index	GRAVY	Subcellular location	Group
			Length/aa	Mol.wt./Kda
AdOPR1	Aradu.Q9Y83	A01	391	43.21	6.84	41.12	83.35	-0.296	Peroxisome	clade Ⅰ
AdOPR2	Aradu.FG097	A05	359	39.705	5.59	29.86	79.64	-0.311	Cytoplasm	clade Ⅱ
AdOPR3	Aradu.U86RL	A05	377	41.761	5.61	34.17	80.48	-0.292	Cytoplasm	clade Ⅱ
AdOPR4	Aradu.5ZC0V	A05	355	40.07	6.47	37.69	84.06	-0.345	Cytoplasm	clade Ⅱ
AdOPR5	Aradu.4RE2S	A05	369	41.17	6.8	34.74	82.47	-0.33	Cytoplasm	clade Ⅴ
AdOPR6	Aradu.H0G14	A06	367	41	6.22	32.34	80	-0.382	Cytoplasm	clade Ⅳ
AdOPR7	Aradu.FV6YV	A08	380	42.419	6.03	34.28	75.47	-0.425	Cytoplasm	clade Ⅴ
AiOPR1	Araip.S5AVW	B01	451	50.26	9.08	42.1	78.34	-0.399	Peroxisome	clade Ⅰ
AiOPR2	Araip.S2HQW	B05	364	40.597	5.72	33.45	76.1	-0.338	Cytoplasm	clade Ⅱ
AiOPR3	Araip.DQ4L8	B05	573	64.436	6.09	38.3	82.22	-0.397	Cytoplasm	clade Ⅱ
AiOPR4	Araip.RGB10	B05	369	41.222	6.77	35.74	82.47	-0.36	Cytoplasm	clade Ⅴ
AiOPR5	Araip.17941	B06	367	41.009	6.08	33.87	80.03	-0.389	Cytoplasm	clade Ⅳ
AiOPR6	Araip.F1ZZD	B07	377	42.157	5.71	34.73	74.01	-0.456	Cytoplasm	clade Ⅴ
AhOPR1	Arahy.03WWG0	05	355	40.069	6.47	37.69	84.06	-0.345	Cytoplasm	clade Ⅴ
AhOPR2	Arahy.IH8HKG	05	339	37.558	5.52	32.05	78.55	-0.317	Cytoplasm	clade Ⅱ
AhOPR3	Arahy.5A3JDR	06	367	40.97	6.22	32.57	79.48	-0.389	Cytoplasm	clade Ⅳ
AhOPR4	Arahy.ZB0XC1	08	356	39.739	5.9	36.19	76.46	-0.443	Cytoplasm	clade Ⅴ
AhOPR5	Arahy.HEV2WD	11	427	47.51	8.9	43.17	78.41	-0.425	Peroxisome	clade Ⅰ
AhOPR6	Arahy.BUDB0A	15	344	38.45	5.67	35.82	74.83	-0.345	Cytoplasm	clade Ⅱ
AhOPR7	Arahy.QLS1U0	15	355	40.055	6.47	37.57	84.06	-0.35	Cytoplasm	clade Ⅱ
AhOPR8	Arahy.SM4L6W	15	369	41.222	6.77	35.74	82.47	-0.36	Cytoplasm	clade Ⅴ
AhOPR9	Arahy.W8AC1S	16	367	41.009	6.08	33.87	80.03	-0.389	Cytoplasm	clade Ⅳ
AhOPR10	Arahy.8UV3U8	17	363	40.485	5.67	35.71	76.86	-0.435	Cytoplasm	clade Ⅴ

## Sheet: Table S5
Table S5: Sequence similarity of JA biosynthesis homologous gene pair in A. duranensis, A. ipaensis and A. hypogaea.
Gene name	Gene ID	Location	Gene name	Gene ID	Location	Identity(%)
AhLOX1	Arahy.V7BKRZ	Chr02	AhLOX20	Arahy.I5VDER	Chr12	72.37
AhLOX2	Arahy.Y6Q89P	Chr03	AhLOX21	Arahy.G021HG	Chr13	32.83
AhLOX3	Arahy.S68QGU	Chr03	AhLOX21	Arahy.G021HG	Chr13	51.9
AhLOX4	Arahy.R0TYU9	Chr03	AhLOX21	Arahy.G021HG	Chr13	99
AhLOX5	Arahy.6TJ5BP	Chr06	AhLOX22	Arahy.ZS7YSR	Chr16	46.25
AhLOX5	Arahy.6TJ5BP	Chr06	AhLOX23	Arahy.S6TVHJ	Chr16	93.38
AhLOX5	Arahy.6TJ5BP	Chr06	AhLOX24	Arahy.ZE2CQ7	Chr16	47.42
AhLOX6	Arahy.KS8M6W	Chr06	AhLOX22	Arahy.ZS7YSR	Chr16	96.18
AhLOX6	Arahy.KS8M6W	Chr06	AhLOX23	Arahy.S6TVHJ	Chr16	46.88
AhLOX6	Arahy.KS8M6W	Chr06	AhLOX24	Arahy.ZE2CQ7	Chr16	49.66
AhLOX7	Arahy.UXKX2B	Chr06	AhLOX22	Arahy.ZS7YSR	Chr16	51.88
AhLOX7	Arahy.UXKX2B	Chr06	AhLOX23	Arahy.S6TVHJ	Chr16	51.81
AhLOX7	Arahy.UXKX2B	Chr06	AhLOX24	Arahy.ZE2CQ7	Chr16	93.97
AhLOX8	Arahy.FRJ2WS	Chr08	AhLOX25	Arahy.0B3TGP	Chr18	67.17
AhLOX8	Arahy.FRJ2WS	Chr08	AhLOX26	Arahy.9LG0C7	Chr18	49.35
AhLOX9	Arahy.P39JQW	Chr08	AhLOX25	Arahy.0B3TGP	Chr18	55.8
AhLOX9	Arahy.P39JQW	Chr08	AhLOX26	Arahy.9LG0C7	Chr18	74.58
AhLOX10	Arahy.RA2WWK	Chr08	AhLOX25	Arahy.0B3TGP	Chr18	72.33
AhLOX10	Arahy.RA2WWK	Chr08	AhLOX26	Arahy.9LG0C7	Chr18	98.69
AhLOX11	Arahy.7U017G	Chr09	AhLOX27	Arahy.GU7FRK	Chr19	86.88
AhLOX11	Arahy.7U017G	Chr09	AhLOX28	Arahy.VZ3VQN	Chr19	71.11
AhLOX11	Arahy.7U017G	Chr09	AhLOX29	Arahy.2MG2G6	Chr19	44.54
AhLOX11	Arahy.7U017G	Chr09	AhLOX30	Arahy.PG0L05	Chr19	61.78
AhLOX11	Arahy.7U017G	Chr09	AhLOX31	Arahy.0UNU52	Chr19	64.08
AhLOX11	Arahy.7U017G	Chr09	AhLOX32	Arahy.NDAY03	Chr19	62.76
AhLOX11	Arahy.7U017G	Chr09	AhLOX33	Arahy.J2XU5N	Chr19	40.8
AhLOX11	Arahy.7U017G	Chr09	AhLOX34	Arahy.0TX3JS	Chr19	51.92
AhLOX11	Arahy.7U017G	Chr09	AhLOX35	Arahy.B9PVT7	Chr19	56.65
AhLOX12	Arahy.XSVY15	Chr09	AhLOX27	Arahy.GU7FRK	Chr19	69.65
AhLOX12	Arahy.XSVY15	Chr09	AhLOX28	Arahy.VZ3VQN	Chr19	85.16
AhLOX12	Arahy.XSVY15	Chr09	AhLOX29	Arahy.2MG2G6	Chr19	40.79
AhLOX12	Arahy.XSVY15	Chr09	AhLOX30	Arahy.PG0L05	Chr19	58.38
AhLOX12	Arahy.XSVY15	Chr09	AhLOX31	Arahy.0UNU52	Chr19	58.64
AhLOX12	Arahy.XSVY15	Chr09	AhLOX32	Arahy.NDAY03	Chr19	58.74
AhLOX12	Arahy.XSVY15	Chr09	AhLOX33	Arahy.J2XU5N	Chr19	36.83
AhLOX12	Arahy.XSVY15	Chr09	AhLOX34	Arahy.0TX3JS	Chr19	54.19
AhLOX12	Arahy.XSVY15	Chr09	AhLOX35	Arahy.B9PVT7	Chr19	53.21
AhLOX13	Arahy.SACX69	Chr09	AhLOX27	Arahy.GU7FRK	Chr19	50.73
AhLOX13	Arahy.SACX69	Chr09	AhLOX28	Arahy.VZ3VQN	Chr19	52.57
AhLOX13	Arahy.SACX69	Chr09	AhLOX29	Arahy.2MG2G6	Chr19	97.73
AhLOX13	Arahy.SACX69	Chr09	AhLOX30	Arahy.PG0L05	Chr19	51.58
AhLOX13	Arahy.SACX69	Chr09	AhLOX31	Arahy.0UNU52	Chr19	50.77
AhLOX13	Arahy.SACX69	Chr09	AhLOX32	Arahy.NDAY03	Chr19	52.15
AhLOX13	Arahy.SACX69	Chr09	AhLOX33	Arahy.J2XU5N	Chr19	46.6
AhLOX13	Arahy.SACX69	Chr09	AhLOX34	Arahy.0TX3JS	Chr19	50.83
AhLOX13	Arahy.SACX69	Chr09	AhLOX35	Arahy.B9PVT7	Chr19	53.1
AhLOX14	Arahy.VPDB1U	Chr09	AhLOX27	Arahy.GU7FRK	Chr19	68.13
AhLOX14	Arahy.VPDB1U	Chr09	AhLOX28	Arahy.VZ3VQN	Chr19	66.7
AhLOX14	Arahy.VPDB1U	Chr09	AhLOX29	Arahy.2MG2G6	Chr19	51.08
AhLOX14	Arahy.VPDB1U	Chr09	AhLOX30	Arahy.PG0L05	Chr19	97.27
AhLOX14	Arahy.VPDB1U	Chr09	AhLOX31	Arahy.0UNU52	Chr19	70.16
AhLOX14	Arahy.VPDB1U	Chr09	AhLOX32	Arahy.NDAY03	Chr19	68.77
AhLOX14	Arahy.VPDB1U	Chr09	AhLOX33	Arahy.J2XU5N	Chr19	47.75
AhLOX14	Arahy.VPDB1U	Chr09	AhLOX34	Arahy.0TX3JS	Chr19	59.06
AhLOX14	Arahy.VPDB1U	Chr09	AhLOX35	Arahy.B9PVT7	Chr19	57.46
AhLOX15	Arahy.V9UCIZ	Chr09	AhLOX27	Arahy.GU7FRK	Chr19	65.33
AhLOX15	Arahy.V9UCIZ	Chr09	AhLOX28	Arahy.VZ3VQN	Chr19	65.52
AhLOX15	Arahy.V9UCIZ	Chr09	AhLOX29	Arahy.2MG2G6	Chr19	51.94
AhLOX15	Arahy.V9UCIZ	Chr09	AhLOX30	Arahy.PG0L05	Chr19	66.78
AhLOX15	Arahy.V9UCIZ	Chr09	AhLOX31	Arahy.0UNU52	Chr19	64.46
AhLOX15	Arahy.V9UCIZ	Chr09	AhLOX32	Arahy.NDAY03	Chr19	94.32
AhLOX15	Arahy.V9UCIZ	Chr09	AhLOX33	Arahy.J2XU5N	Chr19	46.54
AhLOX15	Arahy.V9UCIZ	Chr09	AhLOX34	Arahy.0TX3JS	Chr19	57.53
AhLOX15	Arahy.V9UCIZ	Chr09	AhLOX35	Arahy.B9PVT7	Chr19	58.91
AhLOX16	Arahy.TRRP7J	Chr09	AhLOX27	Arahy.GU7FRK	Chr19	45.11
AhLOX16	Arahy.TRRP7J	Chr09	AhLOX28	Arahy.VZ3VQN	Chr19	44.59
AhLOX16	Arahy.TRRP7J	Chr09	AhLOX29	Arahy.2MG2G6	Chr19	45.96
AhLOX16	Arahy.TRRP7J	Chr09	AhLOX30	Arahy.PG0L05	Chr19	46.32
AhLOX16	Arahy.TRRP7J	Chr09	AhLOX31	Arahy.0UNU52	Chr19	45.53
AhLOX16	Arahy.TRRP7J	Chr09	AhLOX32	Arahy.NDAY03	Chr19	46.87
AhLOX16	Arahy.TRRP7J	Chr09	AhLOX33	Arahy.J2XU5N	Chr19	93.38
AhLOX16	Arahy.TRRP7J	Chr09	AhLOX34	Arahy.0TX3JS	Chr19	42.82
AhLOX16	Arahy.TRRP7J	Chr09	AhLOX35	Arahy.B9PVT7	Chr19	46.68
AhLOX17	Arahy.GC5CXU	Chr09	AhLOX27	Arahy.GU7FRK	Chr19	63.06
AhLOX17	Arahy.GC5CXU	Chr09	AhLOX28	Arahy.VZ3VQN	Chr19	64.59
AhLOX17	Arahy.GC5CXU	Chr09	AhLOX29	Arahy.2MG2G6	Chr19	54.44
AhLOX17	Arahy.GC5CXU	Chr09	AhLOX30	Arahy.PG0L05	Chr19	62.87
AhLOX17	Arahy.GC5CXU	Chr09	AhLOX31	Arahy.0UNU52	Chr19	60.08
AhLOX17	Arahy.GC5CXU	Chr09	AhLOX32	Arahy.NDAY03	Chr19	63.07
AhLOX17	Arahy.GC5CXU	Chr09	AhLOX33	Arahy.J2XU5N	Chr19	48.79
AhLOX17	Arahy.GC5CXU	Chr09	AhLOX34	Arahy.0TX3JS	Chr19	92.1
AhLOX17	Arahy.GC5CXU	Chr09	AhLOX35	Arahy.B9PVT7	Chr19	64.71
AhLOX18	Arahy.V7KTJ4	Chr09	AhLOX27	Arahy.GU7FRK	Chr19	57.51
AhLOX18	Arahy.V7KTJ4	Chr09	AhLOX28	Arahy.VZ3VQN	Chr19	58.37
AhLOX18	Arahy.V7KTJ4	Chr09	AhLOX29	Arahy.2MG2G6	Chr19	52.7
AhLOX18	Arahy.V7KTJ4	Chr09	AhLOX30	Arahy.PG0L05	Chr19	58.22
AhLOX18	Arahy.V7KTJ4	Chr09	AhLOX31	Arahy.0UNU52	Chr19	53.9
AhLOX18	Arahy.V7KTJ4	Chr09	AhLOX32	Arahy.NDAY03	Chr19	58.67
AhLOX18	Arahy.V7KTJ4	Chr09	AhLOX33	Arahy.J2XU5N	Chr19	48.17
AhLOX18	Arahy.V7KTJ4	Chr09	AhLOX34	Arahy.0TX3JS	Chr19	61.23
AhLOX18	Arahy.V7KTJ4	Chr09	AhLOX35	Arahy.B9PVT7	Chr19	94.19
AhLOX19	Arahy.CU7JXX	Chr10	AhLOX36	Arahy.7CJ2RM	Chr20	97.19
AhAOS1	Arahy.QQ1SRH	Chr03	AhAOS6	Arahy.H8DQQQ	Chr13	93.8
AhAOS2	Arahy.B9A644	Chr06	AhAOS7	Arahy.I2ECPT	Chr16	100
AhAOS3	Arahy.VN8AVF	Chr08	AhAOS8	Arahy.U5WKYJ	Chr18	48.45
AhAOS4	Arahy.RPFA7S	Chr08	AhAOS8	Arahy.U5WKYJ	Chr18	68.88
AhAOS5	Arahy.F73TU2	Chr10	AhAOS9	Arahy.DB4GMR	Chr20	96.76
AhAOC2	Arahy.FBA9Q8	Chr04	AhAOC5	Arahy.V2FEV8	Chr14	100
AhAOC3	Arahy.FSAK9D	Chr05	AhAOC6	Arahy.7243UF	Chr15	67.4
AhAOC4	Arahy.H5H05M	Chr10	AhAOC9	Arahy.F4N1WH	Chr20	98.67
AhOPR1	Arahy.03WWG0	Chr05	AhOPR6	Arahy.BUDB0A	Chr15	73.73
AhOPR1	Arahy.03WWG0	Chr05	AhOPR7	Arahy.QLS1U0	Chr15	79.25
AhOPR1	Arahy.03WWG0	Chr05	AhOPR8	Arahy.SM4L6W	Chr15	96.49
AhOPR2	Arahy.IH8HKG	Chr05	AhOPR6	Arahy.BUDB0A	Chr15	96.52
AhOPR2	Arahy.IH8HKG	Chr05	AhOPR7	Arahy.QLS1U0	Chr15	72.08
AhOPR2	Arahy.IH8HKG	Chr05	AhOPR8	Arahy.SM4L6W	Chr15	76.13
AhOPR3	Arahy.5A3JDR	Chr06	AhOPR9	Arahy.W8AC1S	Chr16	98.19

## Sheet: Table S6
Table S6: The sequences of the 10 motifs by motif analysis of AhLOXs.
Motif	Sequence (Regular expression)
Motif 1	VKSDTELQSWWKEIVEVGHGDKKDEPWWPKMQTREDLIQVCTTJIWIASALHAAVNFGQYPYGG
Motif 2	EPFIIATNRQLSVMHPIYKLLHPHYRDTMNINALARQALINAGGIIESTFLPGKYSME
Motif 3	GMAVEDPSSPHGLRLVIEDYPYAVDGLEIWDAIKTWVQDYV
Motif 4	EWDRIYDYDVYNDLGNPDKGEZYARPVLGG
Motif 5	WTSDAEIJEAFKKFGKKLAEIEKKIDQRNKDEKLRNRCGPGKMPYTLLYPSSE
Motif 6	VYTPAKDGTENWJWQLAKAHVCVNDSGYHQLVSH
Motif 7	TKAYATRTILFLTNDGTLKPLAIELSLPH
Motif 8	AWMTDEEFARZMJAGVNPVVIRRLQEFPP
Motif 9	PSDRIFFSNKTYLPSETPAGLVKYREEELENLRGDGTGERK
Motif 10	LTVEZAIEEKKLFILDYHDALMPYLRRIN

## Sheet: Table S7
Table S7: The sequences of the 10 motifs by motif analysis of AhAOSs.
Motif	Sequence (Regular expression)
Motif 1	VEKMPLMKSVVYEALRIEPPVPLQYAKAREDLVVESHDDAFQVKKGEMLFGYQPFATKDPKIFERAEEFVGDRFIGEEGE
Motif 2	RDEFFKSRIQKYNSTVIRTNMPPGPFISSDPKVIALLDAKSFPILFDNSKVEKRDVLDGTFMPSTEFTGGY
Motif 3	WSNGPETESPTVSNKQCPGKBLVVLLCRLLVVELFLRYDSF
Motif 4	LDEAEKLGISREEACHNLVFALGFNAFGGLKNFFPTLMKWIGL
Motif 5	NLPLRPIPGSYGLPFFGPJKDRHDYFYKQ
Motif 6	RVCAYLDPSEPKHGLLKSFFFFLLKSRKN
Motif 7	IFNYIEDVLJHTFPFPAFLVKGSYNKLYE
Motif 8	GEGLHKRLAAEIRSVVKEEGG
Motif 9	IFJPEFRSVLTEFFDNLESELSEKSKAAF
Motif 10	DGPLMVEKWLLFQLAPLATLG

## Sheet: Table S8
Table S8: The sequences of the 10 motifs by motif analysis of AhAOCs.
Motif	Sequence (Regular expression)
Motif 1	DRYEAIYSFYFGDYGHIAVQGPYLTYEDTYLAVTGGSGIFEGVSGQVKLHQIVYPFK
Motif 2	VYEINERDRGSPAYLRLSQKTVNSLGDLVPFTNKLYTGDLQKRIGITAGICILIQNK
Motif 3	FYTFYLKGIKDLPKELJVETVEPNPSVZPSPAAKALEPHAT
Motif 4	SKKLKLTJPHSPHYSSVPKKSFSLKSQAZSSEDAEKVQELS
Motif 5	MLLFPIYKTTICQPFFITLSHQLLCYTNTNISIYLSFIRLLAISLIMASSSYALRTIPASSIRPANTSSRSIFTAPPTK
Motif 6	IPKRRTYLKNCSSSLYTILLIKNNLTPKLLPEQQQAIFILSLPRSRAPSPSVFTHSR
Motif 7	MASSSTTFALKTLSSFSLKASNFHPTATILPFTTSY
Motif 8	VPGFTD
Motif 9	LRNFTN
Motif 10	ZWNIEKIERNC

## Sheet: Table S9
Table S9: The sequences of the 10 motifs by motif analysis of AhOPRs.
Motif	Sequence (Regular expression)
Motif 1	KVNDRTDEYGGSLENRCRFPLZVVEAVVNEIGAERVGIRLSPYADYADSGDSNPEALGLYMVNALNKYGILYCHMVEPRM
Motif 2	IPLLTPYKMGKFNLSHRVVLAPLTRQRSYNNVPQPHAVLYYSQRTTKGGLLIAEATGISPTAQGYPHTPGIWTKEQVEAWKPIVDAVHAKGGIFFCQIWH
Motif 3	TLGEKVECPHSLVPMRKAFNGTFIVAGGYDREDGIKAIAZNRADLVAYGRLFLANPDLPKRFAL
Motif 4	NDENFAQYTPPRRLRTDEIPHIVNDFRLAARNAIEAGFDGVEIHGAHGYLLEQFMKD
Motif 5	FYTGDPVIGYTDYPF
Motif 6	BAPLNKYNRQT
Motif 7	QPRGSGTEVDTFAKPRPLSIQEIPQFMKD
Motif 8	GRVSNSAY
Motif 9	MVSLEEENETVKQRI
Motif 10	EDHQPNGK

## Sheet: Table S10
Table S10: Proportion of protein secondary structure of AhLOXs, AhAOSs, AhAOCs and AhOPRs.
Gene name	Alpha helix(Hh)	Extended strand(Ee)	Beta turn(Tt)	Random coil(Cc)
AhLOX1	0.3719	0.1608	0.0637	0.4037
AhLOX2	0.3778	0.1367	0.0603	0.4253
AhLOX3	0.3646	0.1456	0.0614	0.4284
AhLOX4	0.3749	0.1442	0.0565	0.4245
AhLOX5	0.3971	0.1481	0.0603	0.3945
AhLOX6	0.3911	0.1444	0.0542	0.4103
AhLOX7	0.3407	0.1538	0.0453	0.4602
AhLOX8	0.3747	0.1444	0.0609	0.42
AhLOX9	0.3866	0.1202	0.0502	0.4429
AhLOX10	0.3824	0.1425	0.0591	0.416
AhLOX11	0.3789	0.1437	0.0579	0.4195
AhLOX12	0.3693	0.1497	0.0577	0.4233
AhLOX13	0.3804	0.1412	0.0548	0.4236
AhLOX14	0.3749	0.1442	0.0542	0.4268
AhLOX15	0.3727	0.1306	0.0597	0.4369
AhLOX16	0.3825	0.1346	0.0496	0.4333
AhLOX17	0.3709	0.1384	0.0558	0.4349
AhLOX18	0.3847	0.1295	0.0469	0.439
AhLOX19	0.3713	0.1389	0.0551	0.4347
AhLOX20	0.3712	0.1392	0.058	0.4316
AhLOX21	0.3722	0.1389	0.0537	0.4352
AhLOX22	0.3956	0.1326	0.0531	0.4187
AhLOX23	0.3689	0.144	0.0422	0.445
AhLOX24	0.3661	0.1503	0.0621	0.4215
AhLOX25	0.3856	0.1362	0.0456	0.4326
AhLOX26	0.3765	0.1359	0.0485	0.4391
AhLOX27	0.3724	0.1335	0.0527	0.4413
AhLOX28	0.391	0.1512	0.0494	0.4084
AhLOX29	0.4089	0.133	0.048	0.41
AhLOX30	0.3661	0.1358	0.0496	0.4485
AhLOX31	0.3757	0.1382	0.0501	0.436
AhLOX32	0.385	0.135	0.0502	0.4297
AhLOX33	0.3978	0.1286	0.0508	0.4227
AhLOX34	0.3952	0.1207	0.041	0.4431
AhLOX35	0.398	0.1315	0.0424	0.4281
AhLOX36	0.3796	0.1323	0.0484	0.4398
AhAOS1	0.4058	0.1449	0.0476	0.4017
AhAOS2	0.3523	0.1596	0.0404	0.4477
AhAOS3	0.3929	0.1611	0.0491	0.3969
AhAOS4	0.4613	0.1339	0.0446	0.3601
AhAOS5	0.3831	0.1623	0.0606	0.3939
AhAOS6	0.4147	0.1361	0.054	0.3952
AhAOS7	0.3523	0.1596	0.0404	0.4477
AhAOS8	0.3542	0.1667	0.0583	0.4208
AhAOS9	0.3957	0.1609	0.063	0.3804
AhAOC1	0.1387	0.3487	0.0924	0.4202
AhAOC2	0.1947	0.2343	0.0594	0.5116
AhAOC3	0.1517	0.2865	0.0787	0.4831
AhAOC4	0.1767	0.245	0.0763	0.502
AhAOC5	0.1947	0.2343	0.0594	0.5116
AhAOC6	0.2364	0.2132	0.0698	0.4806
AhAOC7	0.2293	0.3073	0.0976	0.3659
AhAOC8	0.1901	0.2289	0.0845	0.4965
AhAOC9	0.1004	0.2369	0.0723	0.5904
AhOPR1	0.3134	0.1281	0.0736	0.485
AhOPR2	0.3186	0.1298	0.0708	0.4808
AhOPR3	0.3052	0.1281	0.0736	0.4932
AhOPR4	0.3258	0.1292	0.059	0.486
AhOPR5	0.2998	0.1241	0.0703	0.5059
AhOPR6	0.2762	0.1192	0.0698	0.5349
AhOPR7	0.307	0.1296	0.0817	0.4817
AhOPR8	0.3089	0.1165	0.0759	0.4986
AhOPR9	0.3025	0.1253	0.0763	0.4959
AhOPR10	0.3554	0.1185	0.0661	0.4601

[truncated: 8 more sheets: Table S11, Table S12, Table S13, Table S14, Table S15, Table S16, Table S17, Table S18]
